# Supplementary material for: MWCNT Localization and Electrical Percolation in Thin Films of Semifluorinated PMMA Block Copolymers
Source: Polymers (Basel). 2025 May 6;17(9):1271. doi: 10.3390/polym17091271 (PMC12073811; doi:10.3390/polym17091271)
Supplement: Supplementary file 1 [file polymers-17-01271-s001.zip]

Archive with 1 entries (1 files):
- polymers-3610358-supplementary.pdf
